# Supplementary material for: Genome-wide assessment of population structure and genetic diversity of Chinese Lou onion using specific length amplified fragment (SLAF) sequencing
Source: PLoS One. 2020 May 5;15(5):e0231753. doi: 10.1371/journal.pone.0231753 (PMC7199963; doi:10.1371/journal.pone.0231753)
Supplement: S3 Table — (XLSX) [file pone.0231753.s003.xlsx]

## Sheet: Sheet1
Table S3. Analysis results of population genetic structure.
groups	Sample name	K=2			K=3				K=4					K=5						K=6							K=7								K=8									K=9
		Q1	Q2		Q1	Q2	Q3		Q1	Q2	Q3	Q4		Q1	Q2	Q3	Q4	Q5		Q1	Q2	Q3	Q4	Q5	Q6		Q1	Q2	Q3	Q4	Q5	Q6	Q7		Q1	Q2	Q3	Q4	Q5	Q6	Q7	Q8		Q1	Q2	Q3	Q4	Q5	Q6
A.cepa L. accessions (Red)	24-1	1e-05	0.99999		0.999975	1.5e-05	1e-05		1e-05	1e-05	0.99997	1e-05		1e-05	1e-05	1e-05	1e-05	0.99996		1e-05	1.3e-05	1e-05	1e-05	0.999947	1e-05		1e-05	1e-05	1e-05	1e-05	1e-05	1e-05	0.99994		1e-05	1e-05	0.99993	1e-05	1e-05	1e-05	1e-05	1e-05		1e-05	1e-05	1e-05	0.999918	1e-05	1.2e-05
A.cepa L. accessions (Red)	24-2	1e-05	0.99999		0.99998	1e-05	1e-05		1e-05	1e-05	0.99997	1e-05		1.3e-05	1e-05	1e-05	1e-05	0.999957		1e-05	1e-05	1e-05	1e-05	0.99995	1e-05		1e-05	1e-05	1e-05	1e-05	1e-05	1e-05	0.99994		1e-05	1e-05	0.99993	1e-05	1e-05	1e-05	1e-05	1e-05		1e-05	1e-05	1e-05	0.99992	1e-05	1e-05
A.cepa L. accessions (Red)	24-3	1e-05	0.99999		0.99998	1e-05	1e-05		1e-05	1e-05	0.99997	1e-05		1e-05	1e-05	1e-05	1e-05	0.99996		1e-05	1e-05	1e-05	1e-05	0.99995	1e-05		1e-05	1e-05	1e-05	1e-05	1e-05	1e-05	0.99994		1e-05	1e-05	0.99993	1e-05	1e-05	1e-05	1e-05	1e-05		1e-05	1.2e-05	1.4e-05	0.999914	1e-05	1e-05
A.cepa L. accessions (White)	25-1	1e-05	0.99999		0.99998	1e-05	1e-05		1e-05	1e-05	0.99997	1e-05		1e-05	1e-05	1e-05	1e-05	0.99996		1e-05	1e-05	1e-05	1e-05	0.99995	1e-05		1e-05	1e-05	1e-05	1e-05	1e-05	1e-05	0.99994		1e-05	1e-05	0.99993	1e-05	1e-05	1e-05	1e-05	1e-05		1e-05	1e-05	1e-05	0.99992	1e-05	1e-05
A.cepa L. accessions (White)	25-2	1e-05	0.99999		0.99998	1e-05	1e-05		1e-05	1e-05	0.99997	1e-05		1e-05	1e-05	1e-05	1e-05	0.99996		1e-05	1e-05	1e-05	1e-05	0.99995	1e-05		1e-05	1e-05	1e-05	1e-05	1e-05	1e-05	0.99994		1e-05	1e-05	0.99993	1e-05	1e-05	1e-05	1e-05	1e-05		1e-05	1e-05	1e-05	0.99992	1e-05	1e-05
A.cepa L. accessions (White)	25-3	1e-05	0.99999		0.99998	1e-05	1e-05		1e-05	1e-05	0.99997	1e-05		1e-05	1e-05	1e-05	1e-05	0.99996		1e-05	1e-05	1e-05	1e-05	0.99995	1e-05		1e-05	1e-05	1e-05	1e-05	1e-05	1e-05	0.99994		1e-05	1e-05	0.99993	1e-05	1e-05	1e-05	1e-05	1e-05		1e-05	1e-05	1e-05	0.99992	1e-05	1e-05
A.cepa L. accessions (Yellow)	26-1	1e-05	0.99999		0.99998	1e-05	1e-05		1e-05	1e-05	0.99997	1e-05		1e-05	1e-05	1e-05	1e-05	0.99996		1e-05	1e-05	1e-05	1e-05	0.99995	1e-05		1e-05	1e-05	1e-05	1e-05	1e-05	1e-05	0.99994		1e-05	1e-05	0.99993	1e-05	1e-05	1e-05	1e-05	1e-05		1e-05	1e-05	1e-05	0.99992	1e-05	1e-05
A.cepa L. accessions (Yellow)	26-2	1e-05	0.99999		0.99998	1e-05	1e-05		1e-05	1e-05	0.99997	1e-05		1e-05	1e-05	1e-05	1e-05	0.99996		1e-05	1e-05	1e-05	1e-05	0.99995	1e-05		1e-05	1e-05	1e-05	1e-05	1e-05	1e-05	0.99994		1e-05	1e-05	0.99993	1e-05	1e-05	1e-05	1e-05	1e-05		1e-05	1e-05	1e-05	0.99992	1e-05	1e-05
A.cepa L. accessions (Yellow)	26-3	1e-05	0.99999		0.99998	1e-05	1e-05		1e-05	1e-05	0.99997	1e-05		1e-05	1e-05	1e-05	1e-05	0.99996		1.7e-05	1e-05	1e-05	1e-05	0.999943	1e-05		1e-05	1e-05	1e-05	1e-05	1e-05	1e-05	0.99994		1e-05	1e-05	0.99993	1e-05	1e-05	1e-05	1e-05	1e-05		1e-05	1e-05	1e-05	0.99992	1e-05	1e-05
A.fistulosum L. var. gigantum Makino	27-1	1e-05	0.99999		1e-05	0.99998	1e-05		1e-05	0.99997	1e-05	1e-05		0.99996	1e-05	1e-05	1e-05	1e-05		1e-05	0.99995	1e-05	1e-05	1e-05	1e-05		1e-05	1e-05	1e-05	1e-05	0.99994	1e-05	1e-05		1e-05	1.2e-05	1e-05	0.999928	1e-05	1e-05	1e-05	1e-05		1e-05	1e-05	1e-05	1e-05	1e-05	0.99992
A.fistulosum L. var. gigantum Makino	27-2	1e-05	0.99999		1e-05	0.99998	1e-05		1e-05	0.99997	1e-05	1e-05		0.99996	1e-05	1e-05	1e-05	1e-05		1e-05	0.999942	1e-05	1e-05	1.8e-05	1e-05		1e-05	1e-05	1e-05	1e-05	0.99994	1e-05	1e-05		1.2e-05	1e-05	1e-05	0.999928	1e-05	1e-05	1e-05	1e-05		1e-05	1e-05	1e-05	1e-05	1e-05	0.999915
A.fistulosum L. var. gigantum Makino	27-3	1e-05	0.99999		1e-05	0.99998	1e-05		1e-05	0.999969	1.1e-05	1e-05		0.99996	1e-05	1e-05	1e-05	1e-05		1e-05	0.999949	1e-05	1e-05	1.1e-05	1e-05		1e-05	1e-05	1e-05	1e-05	0.99994	1e-05	1e-05		1e-05	1e-05	1e-05	0.99993	1e-05	1e-05	1e-05	1e-05		1e-05	1e-05	1e-05	1e-05	1e-05	0.99992
A.mongolicum Regel	28-1	0.410805	0.589195		0.359646	0.640344	1e-05		1e-05	0.648848	0.351132	1e-05		0.68801	1e-05	1e-05	1e-05	0.31196		1e-05	0.645794	1.4e-05	1e-05	0.354162	1e-05		1e-05	1e-05	1e-05	1e-05	0.669108	1e-05	0.330842		1e-05	1e-05	0.521981	0.477959	1e-05	1e-05	1e-05	1e-05		1e-05	1e-05	1e-05	0.478406	1e-05	0.521524
A.mongolicum Regel	28-2	0.411731	0.588269		0.526918	0.473072	1e-05		1e-05	0.465517	0.534463	1e-05		0.461748	1e-05	1e-05	1e-05	0.538222		1e-05	0.438671	1e-05	1e-05	0.561289	1e-05		1e-05	1e-05	1e-05	1e-05	0.436069	1e-05	0.563881		1e-05	1e-05	0.633762	0.366178	1e-05	1e-05	1e-05	1e-05		1e-05	1e-05	1e-05	0.590614	1e-05	0.409316
A.mongolicum Regel	28-3	0.520139	0.479861		0.597898	0.402092	1e-05		1e-05	0.460936	0.539044	1e-05		0.454377	1e-05	1e-05	1e-05	0.545593		1e-05	0.400835	1e-05	1e-05	0.599125	1e-05		1e-05	1e-05	1e-05	1e-05	0.428121	1e-05	0.571829		1e-05	1e-05	0.570367	0.429568	1e-05	1.4e-05	1e-05	1e-05		1e-05	1e-05	1e-05	0.629816	1e-05	0.370114
Bailang, Tibet	2-1	0.99999	1e-05		0.023938	1e-05	0.976052		0.584657	1e-05	0.004905	0.410428		1e-05	0.25623	0.104859	0.638891	1e-05		0.299544	1e-05	0.36161	0.145056	1e-05	0.193771		0.326045	0.064133	0.182152	0.312607	1e-05	0.115043	1e-05		0.315499	0.096602	1e-05	1e-05	0.045942	0.128958	0.366202	0.046776		1e-05	1e-05	0.158194	0.003742	0.007371	1e-05
Bailang, Tibet	2-2	0.99999	1e-05		0.108793	1e-05	0.891197		0.470345	1e-05	0.092951	0.436694		1e-05	1e-05	0.3671	0.549076	0.083805		0.305307	1e-05	0.258744	1e-05	1e-05	0.435919		0.306475	0.009507	0.35786	0.220766	1e-05	0.049097	0.056285		0.273425	1e-05	0.129622	1e-05	0.188789	0.108004	0.300131	1e-05		1e-05	1e-05	0.387563	0.137891	1e-05	1e-05
Bailang, Tibet	2-3	0.99999	1e-05		1e-05	1e-05	0.99998		1e-05	1e-05	1e-05	0.99997		1e-05	1e-05	0.99996	1e-05	1e-05		1e-05	1e-05	1e-05	1e-05	1e-05	0.99995		1e-05	1e-05	1e-05	1e-05	1e-05	0.99994	1e-05		1e-05	1e-05	1e-05	1e-05	0.99993	1e-05	1e-05	1e-05		0.999919	1.1e-05	1e-05	1e-05	1e-05	1e-05
Bailang, Tibet	2-4	0.99999	1e-05		0.121984	1e-05	0.878006		0.362906	1e-05	0.105456	0.531628		0.225364	1e-05	0.315111	0.459505	1e-05		0.008833	1e-05	0.652614	1e-05	1e-05	0.338522		1e-05	1e-05	0.99994	1e-05	1e-05	1e-05	1e-05		1.3e-05	1e-05	0.199256	1e-05	1e-05	1e-05	0.800681	1e-05		1e-05	1e-05	0.75153	0.2484	1e-05	1e-05
Bailang, Tibet	2-5	0.99999	1e-05		0.132014	1e-05	0.867976		0.718815	1e-05	0.10289	0.178285		1e-05	1e-05	0.268657	0.588895	0.142428		0.742129	1e-05	1e-05	1e-05	1e-05	0.257831		0.661226	1e-05	0.292362	1e-05	1e-05	1e-05	0.046371		0.681108	1e-05	0.144134	1e-05	0.161692	1e-05	0.013027	1e-05		1e-05	1e-05	0.247505	0.132058	1e-05	1e-05
Baiyin, Gansu	23-1	0.99999	1e-05		1e-05	1e-05	0.99998		0.760094	1e-05	1e-05	0.239886		1e-05	0.99996	1e-05	1e-05	1e-05		1e-05	1e-05	1e-05	0.99995	1e-05	1e-05		0.379601	1e-05	1e-05	1e-05	1e-05	0.620349	1e-05		1e-05	0.99993	1e-05	1e-05	1e-05	1e-05	1e-05	1e-05		1e-05	0.506905	1e-05	1e-05	1e-05	1e-05
Baiyin, Gansu	23-2	0.99999	1e-05		0.003297	1e-05	0.996693		0.814341	1e-05	1e-05	0.185639		1e-05	0.731155	1e-05	0.241096	0.02773		0.338544	1e-05	1e-05	0.661416	1e-05	1e-05		0.459377	1e-05	1e-05	1e-05	1e-05	0.540573	1e-05		0.341061	0.51946	1e-05	1e-05	1e-05	0.126828	1e-05	0.012611		0.036511	0.431465	1e-05	1e-05	1e-05	1e-05
Baiyin, Gansu	23-3	0.99999	1e-05		0.006485	1e-05	0.993505		0.662781	1e-05	1e-05	0.337199		1e-05	0.99996	1e-05	1e-05	1e-05		1e-05	1e-05	1e-05	0.99995	1e-05	1e-05		0.204779	1e-05	1e-05	1e-05	1e-05	0.795171	1e-05		1e-05	0.988407	1e-05	1e-05	1e-05	0.011533	1e-05	1e-05		1e-05	0.952723	1e-05	1e-05	1e-05	1e-05
Baode, Shanxi	4-1	0.99999	1e-05		1e-05	0.279229	0.720761		0.670008	1e-05	1e-05	0.329972		1e-05	1e-05	1e-05	0.99996	1e-05		1e-05	1e-05	0.99995	1e-05	1e-05	1e-05		1e-05	1e-05	1e-05	0.99994	1e-05	1e-05	1e-05		0.016457	1e-05	1e-05	1e-05	1e-05	1e-05	0.982649	0.000845		1e-05	1e-05	1e-05	1e-05	1e-05	0.353226
Baode, Shanxi	4-2	0.99999	1e-05		0.096621	1e-05	0.903369		1e-05	1e-05	0.140711	0.859269		1e-05	1e-05	0.99996	1e-05	1e-05		1e-05	1e-05	1e-05	1e-05	0.173147	0.826813		1e-05	0.99994	1e-05	1e-05	1e-05	1e-05	1e-05		1e-05	1e-05	1e-05	1e-05	0.99993	1e-05	1e-05	1e-05		1e-05	1e-05	1e-05	1e-05	0.999904	1e-05
Baode, Shanxi	4-3	0.99999	1e-05		1e-05	1e-05	0.99998		1e-05	1e-05	1e-05	0.99997		1e-05	0.99996	1e-05	1e-05	1e-05		1e-05	1e-05	1e-05	1e-05	1e-05	0.99995		1e-05	1e-05	1e-05	0.324898	1e-05	0.675052	1e-05		1e-05	1e-05	1e-05	1e-05	1e-05	1e-05	1e-05	0.99993		1e-05	0.998832	1e-05	1e-05	1e-05	1e-05
Baode, Shanxi	4-4	0.99999	1e-05		1e-05	1e-05	0.99998		0.515195	1e-05	1e-05	0.484785		1e-05	0.437655	1e-05	0.562315	1e-05		1e-05	1e-05	0.55471	0.303583	1e-05	0.141677		1e-05	1e-05	1e-05	0.99994	1e-05	1e-05	1e-05		0.13104	0.151032	1e-05	1e-05	1e-05	0.200306	0.411273	0.106319		0.000473	1e-05	1e-05	1e-05	1e-05	1e-05
Baode, Shanxi	4-5	0.99999	1e-05		0.042814	1e-05	0.957176		0.992003	1e-05	0.007977	1e-05		1e-05	0.382457	1e-05	0.543752	0.073771		0.699329	1e-05	0.158028	0.142613	1e-05	1e-05		0.829184	1e-05	1e-05	0.170766	1e-05	1e-05	1e-05		0.99993	1e-05	1e-05	1e-05	1e-05	1e-05	1e-05	1e-05		1e-05	1e-05	1e-05	1e-05	1e-05	1e-05
Datong, Qinghai	1-1	1e-05	0.99999		1e-05	0.99998	1e-05		1e-05	0.999969	1.1e-05	1e-05		0.99996	1e-05	1e-05	1e-05	1e-05		1e-05	0.99995	1e-05	1e-05	1e-05	1e-05		1e-05	1e-05	1e-05	1e-05	0.99994	1e-05	1e-05		1e-05	1e-05	1e-05	0.99993	1e-05	1e-05	1e-05	1e-05		1e-05	1.6e-05	1e-05	1e-05	1e-05	0.999914
Datong, Qinghai	1-2	1e-05	0.99999		1e-05	0.99998	1e-05		1e-05	0.99997	1e-05	1e-05		0.999957	1e-05	1.3e-05	1e-05	1e-05		1e-05	0.99995	1e-05	1e-05	1e-05	1e-05		1e-05	1e-05	1e-05	1e-05	0.99994	1e-05	1e-05		1e-05	1e-05	1e-05	0.99993	1e-05	1e-05	1e-05	1e-05		1e-05	1e-05	1e-05	1e-05	1e-05	0.99992
Datong, Qinghai	1-3	1e-05	0.99999		1e-05	0.99998	1e-05		1e-05	0.99997	1e-05	1e-05		0.99996	1e-05	1e-05	1e-05	1e-05		1e-05	0.99995	1e-05	1e-05	1e-05	1e-05		1e-05	1e-05	1e-05	1e-05	0.99994	1e-05	1e-05		2e-05	1e-05	1e-05	0.99992	1e-05	1e-05	1e-05	1e-05		1e-05	1e-05	1e-05	1e-05	1e-05	0.99992
Datong, Qinghai	1-4	1e-05	0.99999		1e-05	0.99998	1e-05		1e-05	0.99997	1e-05	1e-05		0.99996	1e-05	1e-05	1e-05	1e-05		1e-05	0.99995	1e-05	1e-05	1e-05	1e-05		1e-05	1e-05	1e-05	1e-05	0.99994	1e-05	1e-05		1.4e-05	1e-05	1e-05	0.999926	1e-05	1e-05	1e-05	1e-05		1e-05	1e-05	1e-05	1e-05	1e-05	0.99992
Datong, Qinghai	1-5	1e-05	0.99999		1e-05	0.99998	1e-05		1e-05	0.99997	1e-05	1e-05		0.99996	1e-05	1e-05	1e-05	1e-05		1.2e-05	0.999948	1e-05	1e-05	1e-05	1e-05		1e-05	1e-05	1e-05	1e-05	0.99994	1e-05	1e-05		1e-05	1.1e-05	1e-05	0.999929	1e-05	1e-05	1e-05	1e-05		1e-05	1e-05	1e-05	1e-05	1e-05	0.99992
Haiyuan, Ningxia	17-1	0.99999	1e-05		1e-05	1e-05	0.99998		0.62903	1e-05	1e-05	0.37095		1e-05	0.278134	1e-05	0.721836	1e-05		1e-05	1e-05	0.99995	1e-05	1e-05	1e-05		1e-05	1e-05	1e-05	0.99994	1e-05	1e-05	1e-05		1e-05	1e-05	1e-05	1e-05	1e-05	0.001012	0.998928	1e-05		1e-05	1e-05	1e-05	1.2e-05	1e-05	1e-05
Haiyuan, Ningxia	17-2	0.99999	1e-05		0.028219	1e-05	0.971771		0.605802	1e-05	0.027776	0.366412		1.4e-05	0.476132	1e-05	0.506982	0.016862		1e-05	0.314542	1e-05	1e-05	1e-05	0.685418		1e-05	1e-05	1e-05	1e-05	1e-05	0.99994	1e-05		1e-05	1e-05	1e-05	1e-05	1e-05	0.992306	0.007634	1e-05		1e-05	1e-05	1e-05	1e-05	1e-05	1e-05
Haiyuan, Ningxia	17-3	0.99999	1e-05		1e-05	1e-05	0.99998		0.626559	1e-05	1e-05	0.373421		1e-05	0.573561	1e-05	0.426409	1e-05		0.158452	1e-05	0.263107	0.467362	1e-05	0.111059		0.245049	0.049072	0.013888	0.271865	1.6e-05	0.420099	1e-05		0.1956	0.303593	1e-05	1e-05	1e-05	0.303006	0.197761	1e-05		0.056805	0.353444	0.022039	1e-05	1e-05	1e-05
Haiyuan, Ningxia	17-4	0.99999	1e-05		0.023198	1e-05	0.976792		0.892319	1e-05	0.00664	0.101031		1e-05	0.434577	1e-05	0.520174	0.045229		0.437903	1e-05	0.265259	0.296532	0.000286	1e-05		0.649611	1e-05	0.029168	0.321181	1e-05	1e-05	1e-05		0.486925	0.152515	1e-05	1e-05	1e-05	0.184096	0.169589	0.006844		1e-05	1e-05	1e-05	1e-05	1e-05	1e-05
Haiyuan, Ningxia	17-5	0.99999	1e-05		0.028693	1e-05	0.971297		0.944402	1e-05	1e-05	0.055578		1e-05	0.576061	1e-05	0.359074	0.064846		0.532974	1e-05	0.017941	0.449055	1e-05	1e-05		0.670038	1e-05	1e-05	0.020847	1e-05	0.309075	1e-05		0.5446	0.347585	1e-05	1e-05	1e-05	0.107765	1e-05	1e-05		0.028907	0.206021	1e-05	1e-05	1e-05	1e-05
Hequ, Shanxi	5-1	0.99999	1e-05		1e-05	1e-05	0.99998		0.670695	1e-05	1e-05	0.329285		1e-05	1e-05	1e-05	0.99996	1e-05		1e-05	1e-05	0.99995	1e-05	1e-05	1e-05		1e-05	1e-05	1e-05	0.99994	1e-05	1e-05	1e-05		0.342668	1e-05	1e-05	1e-05	1e-05	0.1604	0.430053	0.066839		1e-05	1e-05	1e-05	1e-05	1e-05	1e-05
Hequ, Shanxi	5-2	0.848994	0.151006		1e-05	0.346867	0.653123		1e-05	1e-05	1e-05	0.99997		1e-05	0.99996	1e-05	1e-05	1e-05		1e-05	1e-05	1e-05	0.99995	1e-05	1e-05		1e-05	0.99994	1e-05	1e-05	1e-05	1e-05	1e-05		1e-05	1e-05	1e-05	1e-05	1e-05	1e-05	1e-05	0.99993		1e-05	1e-05	1e-05	1e-05	0.99992	1e-05
Hequ, Shanxi	5-3	0.99999	1e-05		1e-05	1e-05	0.99998		0.549893	1e-05	1e-05	0.450087		1.8e-05	0.557333	0.107495	0.335145	1e-05		1e-05	1e-05	1e-05	1e-05	1e-05	0.99995		0.184959	0.069462	0.063152	0.144548	1e-05	0.53786	1e-05		1e-05	1e-05	1e-05	1e-05	1e-05	0.99993	1e-05	1e-05		1e-05	0.532306	0.087955	1e-05	1e-05	1e-05
Hequ, Shanxi	5-4	0.99999	1e-05		1e-05	1e-05	0.99998		0.614245	1e-05	1e-05	0.385735		1e-05	1e-05	1e-05	0.99996	1e-05		1e-05	1e-05	0.99995	1e-05	1e-05	1e-05		1e-05	1e-05	1e-05	0.789165	0.210785	1e-05	1e-05		1e-05	1e-05	1.5e-05	1e-05	1e-05	0.005536	0.99363	0.000779		1e-05	1e-05	1e-05	1.8e-05	1e-05	1e-05
Hequ, Shanxi	5-5	0.99999	1e-05		0.034863	1e-05	0.965127		0.88642	1e-05	1e-05	0.11356		1e-05	0.45637	1e-05	0.49008	0.053529		0.564702	1e-05	0.155787	0.279481	1e-05	1e-05		0.698437	0.000449	0.001275	0.155242	1e-05	0.144577	1e-05		0.730176	0.023709	1e-05	1e-05	1e-05	0.173493	1e-05	0.072582		1e-05	0.118436	1e-05	1e-05	1e-05	1e-05
Hetao, Inner-mongolia	12-1	0.99999	1e-05		1e-05	1e-05	0.99998		0.575336	1e-05	0.00088	0.423774		1e-05	0.290113	0.096097	0.61377	1e-05		0.208462	1e-05	0.522878	0.195953	1e-05	0.072687		0.299101	0.088225	0.07739	0.436771	1e-05	0.098493	1e-05		0.278693	0.160714	1e-05	1e-05	0.047647	0.099247	0.360294	0.053384		0.026795	1e-05	1e-05	1e-05	0.073603	1e-05
Hetao, Inner-mongolia	12-2	0.99999	1e-05		1e-05	1e-05	0.99998		0.644865	1e-05	1e-05	0.355115		1e-05	0.420651	1e-05	0.579319	1e-05		0.19937	1e-05	0.411481	0.256642	1e-05	0.132486		0.276851	0.052232	1e-05	0.398158	1e-05	0.272729	1e-05		0.325746	0.039135	1e-05	1e-05	1e-05	0.291607	0.266896	0.076587		1e-05	1e-05	1e-05	1e-05	1e-05	1e-05
Hetao, Inner-mongolia	12-3	0.99999	1e-05		1e-05	1e-05	0.99998		0.716143	1e-05	1e-05	0.283837		1e-05	1e-05	1e-05	0.99996	1e-05		1e-05	1e-05	0.99995	1e-05	1e-05	1e-05		0.334499	1e-05	1e-05	0.453639	1e-05	0.211822	1e-05		0.343282	1e-05	1e-05	1e-05	1e-05	0.336471	0.278152	0.042055		0.061856	0.04871	1e-05	1e-05	1e-05	1e-05
Hetao, Inner-mongolia	12-4	0.99999	1e-05		0.014371	1e-05	0.985619		0.829835	1e-05	1e-05	0.170145		1e-05	0.452574	1e-05	0.500744	0.046663		0.57535	1e-05	0.168232	0.143926	1e-05	0.112471		0.624637	1e-05	0.023983	0.194949	1e-05	0.156402	1e-05		0.679905	1e-05	1e-05	1e-05	1e-05	0.23574	0.058708	0.025608		0.092023	0.062639	1e-05	1e-05	1e-05	1e-05
Hetao, Inner-mongolia	12-5	0.99999	1e-05		0.039548	1e-05	0.960442		0.994926	1e-05	0.005054	1e-05		1e-05	0.521905	1e-05	0.40816	0.069916		0.563562	1e-05	0.100466	0.335942	1e-05	1e-05		0.627369	1e-05	1e-05	0.084872	1e-05	0.265186	0.022543		0.60136	0.241551	1e-05	1e-05	1e-05	0.153168	1e-05	0.003881		1e-05	0.221472	1e-05	0.017077	1e-05	1e-05
Jiaxian, Shaanxi	7-1	0.99999	1e-05		0.130025	1e-05	0.869965		0.59516	1e-05	0.121093	0.283737		1e-05	1e-05	0.311652	0.688318	1e-05		0.536215	1e-05	0.390494	1e-05	0.073262	1e-05		0.306515	0.251154	0.053242	0.270354	1e-05	1e-05	0.118715		1e-05	1e-05	1e-05	0.285707	0.303886	1e-05	0.410357	1e-05		1e-05	1e-05	1e-05	0.000227	0.999703	1e-05
Jiaxian, Shaanxi	7-2	0.863438	0.136562		0.177387	1e-05	0.822603		1e-05	1e-05	0.222656	0.777324		1e-05	1e-05	0.99996	1e-05	1e-05		1e-05	1e-05	0.751411	1e-05	0.248549	1e-05		1e-05	0.731911	1e-05	1e-05	1e-05	1e-05	0.268039		1e-05	1e-05	1e-05	1e-05	1.4e-05	1e-05	1e-05	0.999926		1e-05	1e-05	1e-05	1e-05	0.99992	1e-05
Jiaxian, Shaanxi	7-3	0.99999	1e-05		0.127573	1e-05	0.872417		1e-05	1e-05	0.17064	0.82934		1e-05	1e-05	0.99996	1e-05	1e-05		1e-05	1e-05	1e-05	1e-05	0.196156	0.803804		1e-05	0.99994	1e-05	1e-05	1e-05	1e-05	1e-05		1e-05	1e-05	1e-05	1e-05	0.99993	1e-05	1e-05	1e-05		1e-05	1e-05	1e-05	1e-05	0.99992	1e-05
Jiaxian, Shaanxi	7-4	0.99999	1e-05		0.089929	1e-05	0.910061		0.77594	1e-05	0.081236	0.142814		1e-05	0.203902	0.317514	0.395327	0.083247		0.99995	1e-05	1e-05	1e-05	1e-05	1e-05		0.719847	0.280103	1e-05	1e-05	1e-05	1e-05	1e-05		0.67558	1e-05	1e-05	1e-05	0.32436	1e-05	1e-05	1e-05		1e-05	1e-05	1e-05	1e-05	0.286394	1e-05
Jiaxian, Shaanxi	7-5	0.99999	1e-05		0.109962	1e-05	0.890028		0.908756	1e-05	0.091224	1e-05		1e-05	1e-05	0.250606	0.632283	0.117091		0.99995	1e-05	1e-05	1e-05	1e-05	1e-05		0.734244	0.19795	1e-05	1e-05	1e-05	1e-05	0.067767		0.782236	1e-05	1e-05	1e-05	0.217704	1e-05	1e-05	1e-05		1e-05	1e-05	1e-05	1e-05	0.247959	1e-05
Jingbian, Shaanxi	22-1	0.99999	1e-05		1e-05	1e-05	0.99998		0.787913	1e-05	1e-05	0.212067		1e-05	0.762329	1e-05	0.237641	1e-05		0.318277	1e-05	1e-05	0.681683	1e-05	1e-05		0.452684	0.019705	1e-05	0.01062	1e-05	0.516962	1e-05		0.281935	0.520392	1e-05	1e-05	1e-05	0.197624	1e-05	1e-05		1e-05	0.496165	1e-05	1e-05	0.007975	1e-05
Jingbian, Shaanxi	22-2	0.99999	1e-05		0.004998	1e-05	0.994992		0.63295	1e-05	0.006868	0.360172		1e-05	0.99996	1e-05	1e-05	1e-05		1e-05	1e-05	1e-05	0.99995	1e-05	1e-05		0.30939	0.044419	1e-05	1e-05	1e-05	0.646151	1e-05		1e-05	1e-05	1e-05	1e-05	1e-05	0.99993	1e-05	1e-05		1e-05	0.99992	1e-05	1e-05	1e-05	1e-05
Jingbian, Shaanxi	22-3	0.99999	1e-05		1e-05	1e-05	0.99998		0.661376	1e-05	1e-05	0.338604		1e-05	0.99996	1e-05	1e-05	1e-05		1e-05	1e-05	1e-05	0.99995	1e-05	1e-05		0.024991	1e-05	1e-05	1e-05	1e-05	0.974959	1e-05		1e-05	0.99993	1e-05	1e-05	1e-05	1e-05	1e-05	1e-05		1e-05	0.994109	1e-05	1e-05	1e-05	1e-05
Linzhi, Tibet	3-1	0.973368	0.026632		0.037218	0.023297	0.939485		1e-05	0.227026	1e-05	0.772954		0.014079	1e-05	0.278951	0.70695	1e-05		0.204696	1e-05	0.456571	1e-05	0.057359	0.281354		1e-05	1e-05	0.333041	0.558641	1e-05	1e-05	0.108278		1e-05	1e-05	1e-05	1e-05	1e-05	1e-05	0.99993	1e-05		0.134763	1e-05	0.20806	0.127481	1e-05	1e-05
Linzhi, Tibet	3-2	0.99999	1e-05		1e-05	1e-05	0.99998		0.533966	1e-05	1e-05	0.466014		1e-05	1e-05	0.381513	0.618457	1e-05		0.446156	1.9e-05	1e-05	1e-05	1e-05	0.553795		1e-05	1e-05	0.99994	1e-05	1e-05	1e-05	1e-05		0.342568	0.031681	1e-05	1e-05	0.254687	1e-05	0.371024	1e-05		1e-05	1e-05	0.99992	1e-05	1e-05	1e-05
Linzhi, Tibet	3-3	0.99999	1e-05		0.071437	1e-05	0.928553		1e-05	1e-05	1e-05	0.99997		1e-05	1e-05	0.99996	1e-05	1e-05		1e-05	1e-05	1e-05	1e-05	1e-05	0.99995		1e-05	1e-05	0.977199	1e-05	1e-05	0.022751	1e-05		1e-05	1e-05	1e-05	1e-05	0.99993	1e-05	1e-05	1e-05		1e-05	0.016099	0.983831	1e-05	1e-05	1e-05
Linzhi, Tibet	3-4	0.99999	1e-05		0.099678	1e-05	0.900312		1e-05	1e-05	0.091938	0.908042		1e-05	1e-05	0.525485	0.474485	1e-05		1e-05	1e-05	0.384646	1e-05	1e-05	0.615314		1e-05	1e-05	0.99994	1e-05	1e-05	1e-05	1e-05		1e-05	1e-05	1e-05	1e-05	1e-05	1e-05	0.99993	1e-05		1e-05	1e-05	0.998937	0.000268	1e-05	1e-05
Linzhi, Tibet	3-5	0.99999	1e-05		0.111772	1e-05	0.888218		0.627327	1e-05	0.087099	0.285564		1e-05	1e-05	0.338181	0.551745	0.110054		0.665581	1e-05	1e-05	1e-05	1e-05	0.334379		0.672964	1e-05	0.326986	1e-05	1e-05	1e-05	1e-05		0.645676	1e-05	0.10496	1e-05	0.249313	1e-05	1e-05	1e-05		1e-05	1e-05	0.286904	0.092145	1e-05	1e-05
Longde, Ningxia	18-1	0.99999	1e-05		1e-05	1e-05	0.99998		0.570971	1e-05	1e-05	0.429009		1e-05	0.338939	1e-05	0.661031	1e-05		1e-05	1e-05	0.99995	1e-05	1e-05	1e-05		1e-05	1e-05	1e-05	0.99994	1e-05	1e-05	1e-05		1e-05	1e-05	1e-05	1e-05	1e-05	1e-05	0.99993	1e-05		1e-05	1e-05	1e-05	1e-05	1e-05	1e-05
Longde, Ningxia	18-2	0.99999	1e-05		1e-05	1e-05	0.99998		0.600147	1e-05	1e-05	0.399833		1e-05	0.619299	1e-05	0.380671	1e-05		0.071272	1e-05	0.300865	0.562694	1e-05	0.065148		0.21681	1e-05	1e-05	0.302627	1e-05	0.480523	1e-05		1e-05	1e-05	1e-05	1e-05	1e-05	0.99993	1e-05	1e-05		0.05997	0.234106	0.029224	1e-05	1e-05	1e-05
Longde, Ningxia	18-3	0.99999	1e-05		1e-05	1e-05	0.99998		0.654319	1e-05	1e-05	0.345661		1e-05	0.383141	1e-05	0.616829	1e-05		0.196337	1e-05	0.425246	0.275921	1e-05	0.102476		0.274973	1e-05	0.012553	0.487153	1e-05	0.225291	1e-05		0.231254	0.213109	1e-05	1e-05	0.001015	0.175699	0.370705	0.008198		0.16363	0.08125	0.079859	1e-05	1e-05	1e-05
Longde, Ningxia	18-4	0.99999	1e-05		0.003975	1e-05	0.996015		0.784499	1e-05	1e-05	0.215481		1e-05	0.500844	1e-05	0.491554	0.007582		0.396302	1e-05	0.216479	0.387189	1e-05	1e-05		0.518169	1e-05	1e-05	0.277847	1e-05	0.203944	1e-05		0.453798	0.251191	1e-05	1e-05	1e-05	0.139925	0.155046	1e-05		0.162763	0.142594	1e-05	1e-05	1e-05	1e-05
Longde, Ningxia	18-5	0.99999	1e-05		1e-05	1e-05	0.99998		0.724954	1e-05	1e-05	0.275026		1e-05	0.99996	1e-05	1e-05	1e-05		1e-05	1e-05	1e-05	0.99995	1e-05	1e-05		0.392161	1e-05	1.9e-05	0.085888	1e-05	0.521902	1e-05		1e-05	0.997949	1e-05	1e-05	1e-05	0.001991	1e-05	1e-05		1e-05	0.998889	1e-05	0.00031	0.000742	1e-05
Mizhi, Shaanxi	8-1	0.99999	1e-05		1e-05	1e-05	0.99998		0.568297	1e-05	1e-05	0.431683		1e-05	0.99996	1e-05	1e-05	1e-05		0.199399	1e-05	0.110952	0.425446	1e-05	0.264183		0.278196	0.109445	1e-05	0.111087	1e-05	0.501241	1e-05		0.147366	0.441613	1e-05	1e-05	0.035858	0.214751	0.022044	0.138348		1e-05	0.999511	1.4e-05	1e-05	1e-05	1e-05
Mizhi, Shaanxi	8-2	0.99999	1e-05		1e-05	1e-05	0.99998		0.465326	1e-05	1e-05	0.534654		1e-05	0.742451	0.059577	0.197952	1e-05		1e-05	1e-05	1e-05	1e-05	1e-05	0.99995		1e-05	0.99994	1e-05	1e-05	1e-05	1e-05	1e-05		1e-05	1e-05	1e-05	1e-05	1e-05	0.99993	1e-05	1e-05		1e-05	0.999507	0.000423	1e-05	1e-05	1e-05
Mizhi, Shaanxi	8-3	0.99999	1e-05		1e-05	1e-05	0.99998		1e-05	1e-05	1e-05	0.99997		1e-05	1e-05	0.99996	1e-05	1e-05		1e-05	1e-05	0.666778	1e-05	1e-05	0.333182		1e-05	0.99994	1e-05	1e-05	1e-05	1e-05	1e-05		1e-05	1e-05	1e-05	1e-05	1e-05	1e-05	1e-05	0.99993		1e-05	1e-05	1e-05	1e-05	1e-05	1e-05
Mizhi, Shaanxi	8-4	0.99999	1e-05		0.022211	1e-05	0.977779		0.99997	1e-05	1e-05	1e-05		1e-05	0.385218	1e-05	0.571023	0.043739		0.99995	1e-05	1e-05	1e-05	1e-05	1e-05		0.99994	1e-05	1e-05	1e-05	1e-05	1e-05	1e-05		0.98986	1e-05	1e-05	1e-05	1e-05	1e-05	1e-05	0.01008		1e-05	1e-05	1e-05	1e-05	1e-05	1e-05
Mizhi, Shaanxi	8-5	0.99999	1e-05		0.056876	1e-05	0.943114		0.978817	1e-05	0.021163	1e-05		1e-05	0.373336	1e-05	0.535659	0.090986		0.99995	1e-05	1e-05	1e-05	1e-05	1e-05		0.99994	1e-05	1e-05	1e-05	1e-05	1e-05	1e-05		0.99993	1e-05	1e-05	1e-05	1e-05	1e-05	1e-05	1e-05		1e-05	0.039223	1e-05	0.035528	1e-05	1e-05
Tacheng, Tibet	20-1	0.99999	1e-05		0.035887	1e-05	0.964103		0.67235	1e-05	0.013028	0.314612		1e-05	1e-05	1e-05	0.99996	1e-05		1e-05	1e-05	0.99995	1e-05	1e-05	1e-05		1e-05	1e-05	0.002535	0.997415	1e-05	1e-05	1e-05		0.001277	1e-05	1e-05	1e-05	1e-05	1.6e-05	0.998657	1e-05		0.101935	1e-05	1e-05	0.041643	1e-05	1e-05
Tacheng, Tibet	20-2	0.99999	1e-05		0.105156	1e-05	0.894834		1e-05	1e-05	0.101973	0.898007		1e-05	1e-05	0.99996	1e-05	1e-05		1e-05	1e-05	1e-05	1e-05	1e-05	0.99995		1e-05	1e-05	0.997634	1e-05	1e-05	0.002316	1e-05		1e-05	1e-05	1e-05	1e-05	0.99993	1e-05	1e-05	1e-05		1e-05	1e-05	0.99992	1e-05	1e-05	1e-05
Tacheng, Tibet	20-3	0.99999	1e-05		1e-05	1e-05	0.99998		0.589473	1e-05	1e-05	0.410507		1e-05	0.436087	1e-05	0.563883	1e-05		1e-05	1e-05	0.551709	0.448251	1e-05	1e-05		0.173526	1e-05	0.040202	0.491188	1e-05	0.295054	1e-05		0.102398	0.200323	1e-05	1e-05	1e-05	0.315229	0.376163	0.005858		0.101118	0.16614	1e-05	1e-05	1e-05	1e-05
Tacheng, Tibet	20-4	0.99999	1e-05		0.018511	1e-05	0.981479		0.99997	1e-05	1e-05	1e-05		1e-05	0.520484	1e-05	0.450355	0.029141		0.467095	1e-05	0.122015	0.41086	1e-05	1e-05		0.589642	1e-05	1e-05	0.127665	1e-05	0.282653	1e-05		1e-05	0.99993	1e-05	1e-05	1e-05	1e-05	1e-05	1e-05		1e-05	1e-05	0.1394	1e-05	1e-05	1e-05
Tacheng, Tibet	20-5	0.99999	1e-05		1e-05	1e-05	0.99998		0.852069	1e-05	1e-05	0.147911		1e-05	0.99996	1e-05	1e-05	1e-05		1e-05	1e-05	1e-05	0.99995	1e-05	1e-05		0.525599	1e-05	1e-05	1.3e-05	1e-05	0.474348	1e-05		1e-05	0.99993	1e-05	1e-05	1e-05	1e-05	1e-05	1e-05		0.06001	0.333476	1e-05	1e-05	1e-05	1e-05
Tongxin-1, Ningxia	11-1	0.99999	1e-05		1e-05	1e-05	0.99998		1e-05	1e-05	1e-05	0.99997		1e-05	0.302608	0.069158	0.628214	1e-05		1e-05	0.175315	0.503459	0.07647	1e-05	0.244736		1e-05	1e-05	1e-05	0.99994	1e-05	1e-05	1e-05		1e-05	1e-05	1e-05	1e-05	1.1e-05	1e-05	0.999929	1e-05		0.99992	1e-05	1e-05	1e-05	1e-05	1e-05
Tongxin-1, Ningxia	11-2	0.99999	1e-05		1e-05	1e-05	0.99998		0.695493	1e-05	1e-05	0.304487		1e-05	0.503265	1e-05	0.496705	1e-05		0.254246	1e-05	0.286204	0.353752	1e-05	0.105779		1e-05	1e-05	1e-05	1e-05	1e-05	0.99994	1e-05		1e-05	1e-05	1e-05	1e-05	1e-05	0.99993	1e-05	1e-05		1e-05	1e-05	1e-05	1e-05	1e-05	1e-05
Tongxin-1, Ningxia	11-3	0.99999	1e-05		1e-05	1e-05	0.99998		1e-05	1e-05	1e-05	0.99997		1e-05	0.591881	1e-05	0.408089	1e-05		1e-05	1e-05	0.394194	0.605766	1e-05	1e-05		1e-05	1.8e-05	0.999932	1e-05	1e-05	1e-05	1e-05		1e-05	0.665266	1e-05	1e-05	1e-05	1e-05	0.334674	1e-05		1e-05	1e-05	1e-05	1e-05	1e-05	1e-05
Tongxin-1, Ningxia	11-4	0.99999	1e-05		0.006383	1e-05	0.993607		0.99997	1e-05	1e-05	1e-05		1e-05	0.397193	1e-05	0.571724	0.031063		0.527386	1e-05	0.205026	0.267558	1e-05	1e-05		0.718991	1e-05	1e-05	0.280959	1e-05	1e-05	1e-05		0.568312	0.282637	1e-05	1e-05	1e-05	1e-05	0.149001	1e-05		0.99992	1e-05	1e-05	1e-05	1e-05	1e-05
Tongxin-1, Ningxia	11-5	0.99999	1e-05		0.016754	1e-05	0.983236		0.99997	1e-05	1e-05	1e-05		1e-05	0.521944	1e-05	0.422399	0.055637		0.597377	1e-05	1e-05	0.402583	1e-05	1e-05		0.758871	1e-05	1e-05	1e-05	1e-05	0.241079	1e-05		0.639292	0.360648	1e-05	1e-05	1e-05	1e-05	1e-05	1e-05		0.028044	0.206419	1e-05	1e-05	1e-05	1e-05
Tongxin-2, Ningxia	15-1	0.99999	1e-05		1e-05	1e-05	0.99998		0.682771	1e-05	1e-05	0.317209		1.3e-05	0.503337	1e-05	0.49663	1e-05		0.10671	1e-05	0.399178	0.494082	1e-05	1e-05		0.197823	1e-05	1e-05	0.373544	1e-05	0.428594	1e-05		1e-05	1e-05	1e-05	1e-05	1e-05	0.99993	1e-05	1e-05		1e-05	1e-05	1e-05	1e-05	1e-05	1e-05
Tongxin-2, Ningxia	15-2	0.99999	1e-05		1e-05	1e-05	0.99998		1e-05	1e-05	1e-05	0.99997		0.201597	1e-05	0.798373	1e-05	1e-05		1e-05	1e-05	1e-05	1e-05	1e-05	0.99995		1e-05	1e-05	1e-05	1e-05	1e-05	0.99994	1e-05		1e-05	0.99993	1e-05	1e-05	1e-05	1e-05	1e-05	1e-05		1e-05	1e-05	0.99992	1e-05	1e-05	1e-05
Tongxin-2, Ningxia	15-3	0.99999	1e-05		1e-05	1e-05	0.99998		1e-05	0.302259	1e-05	0.697721		1e-05	1e-05	1e-05	0.99996	1e-05		1e-05	1e-05	0.99995	1e-05	1e-05	1e-05		1e-05	1e-05	1e-05	0.703752	0.296198	1e-05	1e-05		1e-05	1e-05	1e-05	1e-05	1e-05	1e-05	0.99993	1e-05		0.999917	1e-05	1e-05	1.3e-05	1e-05	1e-05
Tongxin-2, Ningxia	15-4	0.99999	1e-05		1e-05	1e-05	0.99998		0.850274	1e-05	1e-05	0.149706		1e-05	0.469075	1e-05	0.530895	1e-05		0.433107	1e-05	0.226943	0.339921	1e-05	1e-05		0.549191	1e-05	1e-05	0.254504	1e-05	0.196265	1e-05		0.483304	0.270036	1e-05	1e-05	1e-05	0.106879	0.131785	0.007966		0.093375	0.005536	1e-05	1e-05	1e-05	1e-05
Tongxin-2, Ningxia	15-5	0.99999	1e-05		0.03128	1e-05	0.96871		0.99997	1e-05	1e-05	1e-05		1e-05	0.482143	1e-05	0.444834	0.073002		0.710184	1e-05	1e-05	0.289776	1e-05	1e-05		0.99994	1e-05	1e-05	1e-05	1e-05	1e-05	1e-05		0.73789	0.26205	1e-05	1e-05	1e-05	1e-05	1e-05	1e-05		1e-05	1e-05	1e-05	1e-05	1e-05	1e-05
Wuwei, Gansu	16-1	0.99999	1e-05		0.083912	1e-05	0.916078		0.752761	1e-05	0.043548	0.203681		0.201028	1e-05	1e-05	0.798942	1e-05		0.471488	1e-05	0.528472	1e-05	1e-05	1e-05		0.436397	1e-05	1e-05	0.478571	1e-05	1e-05	0.084992		0.432514	1e-05	0.121455	1e-05	1e-05	1e-05	0.445981	1e-05		1e-05	1e-05	1e-05	0.14351	1e-05	1e-05
Wuwei, Gansu	16-2	0.99999	1e-05		0.033002	1e-05	0.966988		0.727577	1e-05	1e-05	0.272403		1e-05	0.447897	0.084089	0.427072	0.040932		0.398676	1e-05	0.149233	0.296444	1e-05	0.155627		0.478144	0.066667	0.078327	0.092211	1e-05	0.284631	1e-05		0.397951	0.244573	1e-05	1e-05	0.064053	0.199485	0.092754	0.001164		1e-05	0.167135	0.073375	1e-05	0.033454	1e-05
Wuwei, Gansu	16-3	0.99999	1e-05		0.03727	1e-05	0.96272		0.727369	1e-05	1e-05	0.272611		1e-05	1e-05	1e-05	0.99996	1e-05		0.384227	1e-05	0.506849	0.011348	1e-05	0.097557		0.415381	0.038391	0.042285	0.445104	1e-05	0.058819	1e-05		0.421387	1e-05	1e-05	1e-05	0.03027	0.1697	0.378602	1e-05		1e-05	1e-05	1e-05	1e-05	1e-05	1e-05
Wuwei, Gansu	16-4	0.99999	1e-05		0.037137	1e-05	0.962853		0.899867	1e-05	1e-05	0.100113		1e-05	0.483162	1e-05	0.463257	0.053561		0.651541	1e-05	1e-05	0.348419	1e-05	1e-05		0.721597	0.002557	0.05186	1e-05	1e-05	0.223956	1e-05		0.637154	0.182432	1e-05	1e-05	0.005707	0.174667	1e-05	1e-05		1e-05	0.130668	0.011008	1e-05	0.049834	1e-05
Wuwei, Gansu	16-5	0.99999	1e-05		0.057432	1e-05	0.942558		0.99997	1e-05	1e-05	1e-05		1e-05	0.416575	1e-05	0.489137	0.094268		0.740108	1e-05	1e-05	0.259852	1e-05	1e-05		0.99994	1e-05	1e-05	1e-05	1e-05	1e-05	1e-05		0.811924	0.188016	1e-05	1e-05	1e-05	1e-05	1e-05	1e-05		1e-05	1e-05	1e-05	1e-05	1e-05	1e-05
Xiji, Ningxia	13-1	0.99999	1e-05		1e-05	1e-05	0.99998		0.586471	1e-05	1e-05	0.413509		1e-05	0.537963	1e-05	0.462007	1e-05		1e-05	1e-05	0.424232	0.489073	1e-05	0.086665		1e-05	1e-05	1e-05	0.460779	1e-05	0.539171	1e-05		0.060259	0.290648	1e-05	1e-05	1e-05	0.325797	0.323256	1e-05		0.103261	0.342755	1e-05	1e-05	1e-05	1e-05
Xiji, Ningxia	13-2	0.99999	1e-05		1e-05	1e-05	0.99998		0.498517	1e-05	1e-05	0.501463		1e-05	0.99996	1e-05	1e-05	1e-05		1e-05	1e-05	1e-05	0.99995	1e-05	1e-05		1e-05	1e-05	1e-05	0.02802	1e-05	0.97193	1e-05		1e-05	1e-05	1e-05	1e-05	1e-05	1e-05	1e-05	0.99993		1e-05	1e-05	0.99992	1e-05	1e-05	1e-05
Xiji, Ningxia	13-3	0.99999	1e-05		1e-05	1e-05	0.99998		0.60562	1e-05	1e-05	0.39436		1e-05	0.373068	1e-05	0.626902	1e-05		0.146806	1e-05	0.501728	0.351436	1e-05	1e-05		1e-05	1e-05	1e-05	0.99994	1e-05	1e-05	1e-05		0.210825	0.069792	1e-05	1e-05	1e-05	0.258206	0.40839	0.052757		0.089918	1e-05	0.046264	1e-05	1e-05	1e-05
Xiji, Ningxia	13-4	0.99999	1e-05		0.020431	1e-05	0.979559		0.99997	1e-05	1e-05	1e-05		1.3e-05	0.506664	1e-05	0.459376	0.033936		0.662171	1e-05	1e-05	0.337789	1e-05	1e-05		0.99994	1e-05	1e-05	1e-05	1e-05	1e-05	1e-05		0.68831	0.31163	1e-05	1e-05	1e-05	1e-05	1e-05	1e-05		1e-05	1e-05	1e-05	1e-05	1e-05	1e-05
Xiji, Ningxia	13-5	0.99999	1e-05		0.049563	1e-05	0.950427		0.983251	1e-05	0.016729	1e-05		1e-05	0.503408	1e-05	0.417652	0.078921		0.657543	1e-05	1e-05	0.341225	0.001203	1e-05		0.804513	1e-05	1e-05	1e-05	1e-05	0.183124	0.012323		0.661067	0.267336	0.00786	1e-05	1e-05	0.063697	1e-05	1e-05		0.031789	0.107892	1e-05	0.013545	1e-05	1e-05
Yanchi, Ningxia	9-1	0.99999	1e-05		0.043193	1e-05	0.956797		0.714602	1e-05	0.022526	0.262861		1e-05	0.329679	1e-05	0.62161	0.04869		0.316902	1e-05	0.448999	0.188539	0.005857	0.039693		0.363222	1e-05	0.023299	0.391154	1e-05	0.178428	0.043877		0.347372	0.090595	0.034481	1e-05	1e-05	0.193088	0.30092	0.033523		0.048638	0.068223	0.009575	0.04319	1e-05	1e-05
Yanchi, Ningxia	9-2	0.99999	1e-05		1e-05	1e-05	0.99998		0.482308	1e-05	1e-05	0.517672		1e-05	0.99996	1e-05	1e-05	1e-05		1e-05	1e-05	0.167642	0.604447	0.049127	0.178765		1e-05	1e-05	1e-05	1e-05	1e-05	0.99994	1e-05		1e-05	0.396558	1e-05	1e-05	0.045839	0.472798	1e-05	0.084764		1e-05	0.802159	1e-05	1e-05	1e-05	0.19777
Yanchi, Ningxia	9-3	0.99999	1e-05		1e-05	1e-05	0.99998		1e-05	1.5e-05	1e-05	0.999965		1e-05	0.99996	1e-05	1e-05	1e-05		1e-05	1.8e-05	0.382031	0.617922	1e-05	1e-05		1e-05	0.99994	1e-05	1e-05	1e-05	1e-05	1e-05		1e-05	0.739326	1e-05	0.260614	1e-05	1e-05	1e-05	1e-05		1e-05	1.1e-05	1e-05	1e-05	1e-05	1e-05
Yanchi, Ningxia	9-4	0.99999	1e-05		0.084113	1e-05	0.915877		0.783591	1e-05	0.081893	0.134506		1e-05	0.228832	0.284524	0.415335	0.071299		0.961591	1e-05	1e-05	1e-05	0.038369	1e-05		0.697213	0.302737	1e-05	1e-05	1e-05	1e-05	1e-05		0.69789	1e-05	1e-05	1e-05	0.30205	1e-05	1e-05	1e-05		1e-05	1e-05	1e-05	1.2e-05	0.313982	1e-05
Yanchi, Ningxia	9-5	0.99999	1e-05		0.099332	1e-05	0.900658		0.922129	1e-05	0.077851	1e-05		1e-05	0.209416	0.214975	0.465798	0.1098		0.99995	1e-05	1e-05	1e-05	1e-05	1e-05		0.779223	0.176068	1e-05	1e-05	1e-05	1e-05	0.044669		0.780659	1e-05	1e-05	1e-05	0.219281	1e-05	1e-05	1e-05		1e-05	1e-05	1e-05	1e-05	0.228043	1e-05
Yinchuan, Ningxia	14-1	1e-05	0.99999		1e-05	0.99998	1e-05		1e-05	0.99997	1e-05	1e-05		0.99996	1e-05	1e-05	1e-05	1e-05		1e-05	0.99995	1e-05	1e-05	1e-05	1e-05		1e-05	1e-05	1e-05	1e-05	0.99994	1e-05	1e-05		1e-05	1e-05	1e-05	0.99993	1e-05	1e-05	1e-05	1e-05		1e-05	1e-05	1e-05	1e-05	1e-05	0.99992
Yinchuan, Ningxia	14-2	1e-05	0.99999		1e-05	0.99998	1e-05		1e-05	0.99997	1e-05	1e-05		0.99996	1e-05	1e-05	1e-05	1e-05		1e-05	0.99995	1e-05	1e-05	1e-05	1e-05		1e-05	1e-05	1e-05	1e-05	0.99994	1e-05	1e-05		1e-05	1e-05	1e-05	0.99993	1e-05	1e-05	1e-05	1e-05		1e-05	1e-05	1e-05	1e-05	1e-05	0.99992
Yinchuan, Ningxia	14-3	1e-05	0.99999		1e-05	0.99998	1e-05		1e-05	0.99997	1e-05	1e-05		0.99996	1e-05	1e-05	1e-05	1e-05		1e-05	0.99995	1e-05	1e-05	1e-05	1e-05		1e-05	1e-05	1e-05	1e-05	0.99994	1e-05	1e-05		1e-05	1e-05	1e-05	0.99993	1e-05	1e-05	1e-05	1e-05		1e-05	1e-05	1e-05	1e-05	1e-05	0.99992
Yinchuan, Ningxia	14-4	1e-05	0.99999		1e-05	0.99998	1e-05		1e-05	0.99997	1e-05	1e-05		0.99996	1e-05	1e-05	1e-05	1e-05		1e-05	0.99995	1e-05	1e-05	1e-05	1e-05		1e-05	1e-05	1e-05	1e-05	0.99994	1e-05	1e-05		1e-05	1e-05	1e-05	0.99993	1e-05	1e-05	1e-05	1e-05		1e-05	1e-05	1e-05	1.9e-05	1e-05	0.999911
Yinchuan, Ningxia	14-5	1e-05	0.99999		1e-05	0.99998	1e-05		1e-05	0.99997	1e-05	1e-05		0.99996	1e-05	1e-05	1e-05	1e-05		1e-05	0.99995	1e-05	1e-05	1e-05	1e-05		1e-05	1e-05	1e-05	1e-05	0.99994	1e-05	1e-05		1e-05	1e-05	1e-05	0.99993	1e-05	1e-05	1e-05	1e-05		1e-05	1e-05	1e-05	1e-05	1e-05	0.99992
Yumin, Tibet	21-1	0.99999	1e-05		1e-05	1e-05	0.99998		0.723465	1e-05	1e-05	0.276515		1e-05	0.736257	1e-05	0.263713	1e-05		0.285387	1e-05	0.039877	0.674705	1e-05	1e-05		0.417672	1e-05	1e-05	1e-05	1e-05	0.582278	1e-05		0.1959	0.537262	1e-05	1e-05	1e-05	0.266787	1e-05	1e-05		1e-05	0.999668	1e-05	0.000262	1e-05	1e-05
Yumin, Tibet	21-2	0.99999	1e-05		0.002782	1e-05	0.997208		0.729346	1e-05	1e-05	0.270634		1e-05	0.793515	1e-05	0.173341	0.033124		0.317801	1e-05	1e-05	0.676956	1e-05	0.005213		0.510902	0.007509	1e-05	1e-05	1e-05	0.481548	1e-05		0.315741	0.59109	1e-05	1e-05	1e-05	0.093119	1e-05	1e-05		1e-05	0.501001	1e-05	1e-05	1e-05	1e-05
Yumin, Tibet	21-3	0.99999	1e-05		1e-05	1e-05	0.99998		0.636272	1e-05	1e-05	0.363708		1e-05	0.99996	1e-05	1e-05	1e-05		1e-05	1e-05	1e-05	0.99995	1e-05	1e-05		0.227624	1e-05	0.061463	1e-05	1e-05	0.710873	1e-05		1e-05	0.99993	1e-05	1e-05	1e-05	1e-05	1e-05	1e-05		1e-05	0.99967	0.00026	1e-05	1e-05	1e-05
Zhongning, Ningxia	10-1	0.99999	1e-05		1e-05	1e-05	0.99998		0.559911	1e-05	1e-05	0.440069		1e-05	0.519005	1e-05	0.480965	1e-05		1e-05	1.1e-05	0.416287	0.583673	1e-05	1e-05		1e-05	1e-05	1e-05	0.428622	1e-05	0.571328	1e-05		1e-05	1e-05	1e-05	1e-05	1e-05	0.994247	0.005693	1e-05		0.153412	0.100347	1e-05	1e-05	1e-05	1e-05
Zhongning, Ningxia	10-2	0.99999	1e-05		1e-05	1e-05	0.99998		1e-05	1e-05	1e-05	0.99997		1e-05	0.99996	1e-05	1e-05	1e-05		1e-05	1e-05	1e-05	0.99995	1e-05	1e-05		1e-05	1e-05	0.99994	1e-05	1e-05	1e-05	1e-05		1e-05	0.998051	1e-05	1e-05	1e-05	1e-05	0.001213	0.000685		1e-05	1e-05	1e-05	1e-05	1e-05	1e-05
Zhongning, Ningxia	10-3	0.99999	1e-05		1e-05	1e-05	0.99998		1e-05	1e-05	1e-05	0.99997		1e-05	1e-05	0.99996	1e-05	1e-05		1e-05	1e-05	1e-05	0.99995	1e-05	1e-05		1e-05	1e-05	0.99994	1e-05	1e-05	1e-05	1e-05		1e-05	1e-05	1e-05	1e-05	1e-05	0.99993	1e-05	1e-05		1e-05	0.99992	1e-05	1e-05	1e-05	1e-05
Zhongning, Ningxia	10-4	0.99999	1e-05		1e-05	1e-05	0.99998		0.99997	1e-05	1e-05	1e-05		1e-05	0.466579	1e-05	0.520173	0.013228		0.536822	1e-05	0.116192	0.346957	1e-05	1e-05		0.803494	1e-05	1e-05	0.196456	1e-05	1e-05	1e-05		0.618082	0.19023	1e-05	1e-05	1e-05	0.191638	1e-05	1e-05		1e-05	1e-05	1e-05	1e-05	1e-05	1e-05
Zhongning, Ningxia	10-5	0.99999	1e-05		0.026659	1e-05	0.973331		0.99997	1e-05	1e-05	1e-05		1e-05	0.559483	1e-05	0.358751	0.081746		0.606272	1e-05	1e-05	0.393688	1e-05	1e-05		0.99994	1e-05	1e-05	1e-05	1e-05	1e-05	1e-05		0.672778	0.327162	1e-05	1e-05	1e-05	1e-05	1e-05	1e-05		1e-05	1e-05	1e-05	1e-05	1e-05	1e-05
Zhongwei, Ningxia	29-1	0.99999	1e-05		1e-05	1e-05	0.99998		0.769914	1e-05	1e-05	0.230066		1e-05	0.99996	1e-05	1e-05	1e-05		1e-05	1e-05	1e-05	0.99995	1e-05	1e-05		0.350346	1e-05	1e-05	1e-05	1e-05	0.649604	1e-05		1e-05	0.999929	1e-05	1e-05	1e-05	1.1e-05	1e-05	1e-05		1e-05	0.719264	1e-05	1e-05	1e-05	1e-05
Zhongwei, Ningxia	29-2	0.99999	1e-05		1e-05	1e-05	0.99998		0.572256	1e-05	1e-05	0.427724		1e-05	0.99996	1e-05	1e-05	1e-05		1e-05	1e-05	1e-05	0.99995	1e-05	1e-05		0.023195	1e-05	1e-05	1e-05	1e-05	0.976755	1e-05		1e-05	0.99993	1e-05	1e-05	1e-05	1e-05	1e-05	1e-05		1e-05	1e-05	1e-05	1e-05	1e-05	1e-05
Zhongwei, Ningxia	29-3	0.99999	1e-05		1e-05	1e-05	0.99998		0.56679	1e-05	1e-05	0.43319		1e-05	0.99996	1e-05	1e-05	1e-05		1e-05	1e-05	1e-05	0.99995	1e-05	1e-05		0.001382	1e-05	1e-05	1e-05	1e-05	0.998568	1e-05		1e-05	0.759627	1e-05	1e-05	1e-05	0.240313	1e-05	1e-05		1e-05	0.99992	1e-05	1e-05	1e-05	1e-05
Zizhou, Shaanxi	19-1	0.99999	1e-05		0.096933	1e-05	0.903057		0.475372	1e-05	0.102455	0.422163		1e-05	0.179402	0.359266	0.421313	0.040009		0.345761	1e-05	0.236959	0.14409	0.094844	0.178336		0.183253	0.322855	1e-05	0.266886	1e-05	0.124865	0.102121		0.254497	0.02861	0.039611	1e-05	0.296798	0.148664	0.16126	0.070549		1e-05	1e-05	1e-05	1e-05	0.402133	1e-05
Zizhou, Shaanxi	19-2	0.983148	0.016852		0.137378	1e-05	0.862612		0.290163	1e-05	0.160365	0.549462		1e-05	1e-05	0.863033	1e-05	0.136937		1e-05	1.7e-05	1e-05	1e-05	0.227041	0.772911		1e-05	0.788929	1e-05	1e-05	1e-05	1e-05	0.211021		1e-05	1e-05	0.204299	1e-05	0.795641	1e-05	1e-05	1e-05		1e-05	1e-05	1e-05	1e-05	0.99992	1e-05
Zizhou, Shaanxi	19-3	0.99999	1e-05		1e-05	1e-05	0.99998		0.675013	1e-05	1e-05	0.324967		1e-05	0.430358	1e-05	0.569612	1e-05		0.202485	1e-05	0.429699	0.302933	1e-05	0.064863		0.278575	0.034541	1e-05	0.4271	1e-05	0.259753	1e-05		0.24982	0.156096	1e-05	1e-05	1e-05	0.195644	0.334215	0.064196		0.076044	0.19135	1e-05	1e-05	1e-05	1e-05
Zizhou, Shaanxi	19-4	0.99999	1e-05		0.008952	1e-05	0.991038		0.924606	1e-05	1e-05	0.075374		1e-05	0.523794	0.013778	0.417751	0.044667		0.65746	1e-05	1e-05	0.3425	1e-05	1e-05		0.789606	0.050928	1e-05	1e-05	1e-05	0.159426	1e-05		0.657309	0.199614	1e-05	1e-05	1e-05	0.130949	1e-05	0.012087		1e-05	0.171336	1e-05	1e-05	0.014059	1e-05
Zizhou, Shaanxi	19-5	0.99999	1e-05		0.084349	1e-05	0.915641		0.522328	1e-05	0.092521	0.385141		1e-05	0.379642	0.418111	0.166037	0.0362		0.399499	1e-05	1e-05	0.294518	0.082056	0.223907		0.321265	0.372225	1e-05	1e-05	1e-05	0.306469	1e-05		1e-05	1e-05	1e-05	1e-05	0.99993	1e-05	1e-05	1e-05		0.999919	1e-05	1e-05	1e-05	1e-05	1e-05
[truncated: 13 more columns]
